# Supplementary material for: Clinical Potential of Curcuma longa Linn. as Nutraceutical/Dietary Supplement for Metabolic Syndrome: Systematic Review and Meta-Analysis of Randomized Controlled Trials
Source: Foods. 2025 Dec 24;15(1):60. doi: 10.3390/foods15010060 (PMC12785604; doi:10.3390/foods15010060)
Supplement: Supplementary file 1 [file foods-15-00060-s001.zip]

Archive with 1 entries (1 files):
- foods-4017895-supplementary.pdf
